# Supplementary material for: Accumulation and Distribution Characteristics of Cd in the Soil-Lilium System and the Remediation Mechanism by Soil Amendments
Source: Plants (Basel). 2025 Dec 13;14(24):3798. doi: 10.3390/plants14243798 (PMC12737069; doi:10.3390/plants14243798)
Supplement: Supplementary file 1 [file plants-14-03798-s001.zip]

Archive with 1 entries (1 files):
- plants-4016226-supplementary.pdf
